# Supplementary material for: Short-term effects of single-dose chloral hydrate on neonatal auditory perception: An auditory event-related potential study
Source: PLoS One. 2019 Feb 8;14(2):e0212195. doi: 10.1371/journal.pone.0212195 (PMC6368310; doi:10.1371/journal.pone.0212195)
Supplement: S1 Data — (XLSX) [file pone.0212195.s001.xlsx]

## Sheet: Sheet1
	Cz-N2 aera	Cz-N2 aera	Cz-P2 aera	Cz-P2 aera	Fz-N2 aera	Fz-N2 aera	Fz-P2 aera	Fz-P2 aera	（ms•µv ）
	CH group	non-CH group	CH group	non-CH group	CH group	non-CH group	CH group	non-CH group
	2689	1510	1925.59	671.9	2957.25	2202.87	1949.45	1021.9
	2600	1535.27	1737.86	792.07	3353	2424.85	2050.45	987.58
	2618.14	1607.46	1821.45	745.44	3347.7	2361.7	2351.56	1045.64
	2577.96	1518.87	1747.48	787.07	3450.75	2015.86	2352.7	998.9
	3012.14	1592.67	1808.11	597.98	3646.3	2111.8	2414.9	1225.81
	2528.85	1587.55	1697.86	743	3652.25	1970.34	2189.3	1326.67
	2535.88	1806.36	1747.25	852	3353.56	2608.09	2432.1	1027.67
	2718	1648.85	1947.66	755.03	3394.6	2339.11	2486.56	1174.88
	2678.14	1607.65	1884	643.8	3835	2101.56	2517.37	1229.44
	2728.14	1725.67	1657.11	864.34	4060.5	2621.15	2197.37	1032.6
	2951	1608.57	1658.32	776.98	3816	2702.7	2209.93	1111.37
	2698	1657.58	1758.96	793.78	4237.5	2023.04	2033.56	1120.5
	2723.15	1511.9	1867.56	734	3958.45	2604.56	2361.17	1103.23
	2955	1617.23	1777.21	803	3745.9	2539.35	2563.3	1244.83
	2542	1607.51	1787.86	780	3941.22	2719.53	2303.77	1035.8
	2628	1608	1662.51	866.8	4452.28	2650.98	1864.87	1111.45
	3025	1558	1807.86	922.4	4501	2708.84	1967.77	1127.96
		1587.55		796		2298.9		1122.81
		1556.36		786		2440.56		1109.49
		1625.95		801		2621.4		1236.68
		1607.85		841		2602.9		1041.81
		1685.97		830		2412.86		1242.81
